# Supplementary material for: Dual 3’Seq using deepSuperSAGE uncovers transcriptomes of interacting Salmonella enterica Typhimurium and human host cells
Source: BMC Genomics. 2015 Apr 19;16(1):323. doi: 10.1186/s12864-015-1489-1 (PMC4480994; doi:10.1186/s12864-015-1489-1)
Supplement: Additional file 2: Table S2. — List of clustered, plasmid-encoded transcripts from SL1344. Gene symbols are listed along with the respective log2 fold changes for each of the four clusters in a separate worksheet. [file 12864_2015_1489_MOESM2_ESM.xls]

## Sheet: Cluster 1
Supplementary Table S2
Gene	Origin	S- vs. 1/2h	1/2h vs. 4h	4h vs. 24h
PSLT057	SLP1	0.470897	0	0
traW	SLP1	-0.529103	0	0
ycfA	SLP2	-1.11407	0	0
yceB	SLP2	-1.33646	0	0
PSLT068	SLP1	-1.85103	0	0
PSLT025	SLP1	-2.33646	0	0
mobB	SLP3	-2.92142	0	0
finO	SLP1	-3.5291	0	0
traU	SLP1	-4.11407	0	0
psiB	SLP1	-5.32352	0	0
parB	SLP1	-5.61657	0	0
yagA	SLP2	-5.87783	0	0
repA2	SLP1	-6.47747	0	0
yddA	SLP2	-8.98853	6.17849	2.19133
exc	SLP2	-9.85665	6.17849	2.67676
spvC	SLP1	0.470897	0	0
ssbB	SLP1	0.470897	0	0
traJ	SLP1	-0.529103	0	0
spvD	SLP1	-0.851031	0	0
ydhA	SLP2	-1.11407	0	0
ycgA	SLP2	-1.11407	0	0
orf5	SLP1	-1.5291	0	0
pefB	SLP1	-1.85103	0	0
pndC	SLP2	-2.11407	0	0
ycgC	SLP2	-2.22954	0	0
impC	SLP2	-2.61657	0	0
trbE	SLP1	-2.77703	0	0
rcK	SLP1	-3.22954	0	0
traV	SLP1	-3.28399	0	0
traN	SLP1	-3.5735	0	0
shfC	SLP2	-3.65839	0	0
srgB	SLP1	-4.08369	0	0
PSLT042	SLP1	-4.31046	0	0
pefI	SLP1	-4.4833	0	0
PSLT064	SLP1	-4.4833	0	0
shfB	SLP2	-4.5291	0	0
PSLT049	SLP1	-4.5735	0	0
trbB	SLP1	-4.59519	0	0
PSLT002	SLP1	-4.63763	0	0
PSLT033	SLP1	-4.95537	0	0
yaeB,yafA,yafB	SLP2	-5.08369	0	0
orf6	SLP1	-5.12902	0	0
srgC	SLP1	-5.15846	0	0
trbC	SLP1	-5.60592	0	0
traM	SLP1	-5.62713	0	0
traH	SLP1	-5.70901	0	0
spvA,spvB	SLP1	-5.72877	0	0
finP	SLP1	-6.61657	0	0
trcD	SLP2	-6.7531	0	0
stbA,stbB	SLP2	-6.92142	0	0
traT,traS	SLP1	-8.0702	0	0
repA	SLP3	-9.09135	7.17849	2.03933
mobA	SLP3	-9.68961	6.17849	4.99869
samB	SLP1	-10.2994	0	0

## Sheet: Cluster 2
Additional file 2: Table S2
Gene	Origin	S- vs. 1/2h	1/2h vs. 4h	4h vs. 24h
traR	SLP1	6.58026	-6.10937	0
pefD	SLP1	5.25833	-8.69433	6.0479
traB	SLP1	4.44276	-8.43129	0
traI	SLP1	2.32854	-0.252799	0.454367
PSLT001	SLP1	1.4709	0	0
PSLT056	SLP1	1.4709	0	0
PSLT059	SLP1	1.4709	0	0
ychA	SLP2	1.4709	0	0
parA,NoGeneAnnot	SLP2	1.4709	0	0
ycjA	SLP2	1.10453	-6.10937	6.0479
cib	SLP2	0.211028	-1.51583	-0.130596
nikA,nikB	SLP2	-2.64615	-6.10937	8.63286
traK	SLP1	7.80265	-0.54558	-0.00131271
traF	SLP1	4.79019	-3.51583	4.62429
yccB	SLP2	3.4928	-6.10937	8.0479
yadA	SLP2	2.6995	-2.04635	1.45437
trbA	SLP2	1.85234	-7.10937	0
trbH	SLP1	1.4709	0	0
PSLT087	SLP1	1.4709	0	0
PSLT060	SLP1	1.4709	0	0
PSLT067	SLP1	1.4709	0	0
ydfA	SLP2	1.4709	0	0
ycdA	SLP2	1.4709	0	0
resA	SLP2	1.45098	-6.10937	0
pilV,pilU,pilT,pilS,pilR,pilQ,pilP,pilO,pilN,pilM,pilL,pilK,pilJ,pilI	SLP2	1.24935	-0.193905	0.547476
repY,repZ	SLP2	-0.368105	-6.10937	7.63286
traG	SLP1	-1.98007	-6.10937	0
PSLT032,rsdB,PSLT030,PSLT029,ccdB,ccdA	SLP1	-3.23272	-6.10937	7.0479

## Sheet: Cluster 3
Supplementary Table S2
Gene	Origin	S- vs. 1/2h	1/2h vs. 4h	4h vs. 24h
PSLT061	SLP1	0.470897	7.17849	0.454367
traY,traX,traW,traV,traU,traT,traS,traR,traQ,traP,traO,traN,traM,traL,sogL,nuc,traK,traJ,traI,traH	SLP2	-2.52826	2.87648	-1.93795
pefA	SLP1	-3.69903	6.17849	-6.17849
PSLT047	SLP1	-6.22954	7.17849	-0.130596
repA,tap,repA3	SLP1	-8.64934	10.9858	-1.47852
ybbA	SLP2	2.33233	1.06913	-1.1306
traC	SLP1	0.972932	0.654092	-0.715558
NoGeneAnnot,NoGeneAnnot	SLP3	-2.77012	3.52856	-2.2681
PSLT062	SLP1	-2.92142	6.17849	-6.17849
pefC	SLP1	-4.22954	6.17849	-0.130596
traD	SLP1	-4.79589	6.17849	-0.130596
rci	SLP2	-5.17296	6.17849	-6.17849
traG,traF,traE	SLP2	-7.08752	6.17849	-6.17849
PSLT046	SLP1	-8.47893	8.17849	-0.130596

## Sheet: Cluster 4
Supplementary Table S2
Gene	Origin	S- vs. 1/2h	1/2h vs. 4h	4h vs. 24h
traL	SLP1	-4.31046	0	6.0479
ybaA	SLP2	-5.12902	0	7.63286
traA	SLP1	-5.65839	0	6.0479
samA	SLP1	-6.95117	0	7.0479
yacA,yacB	SLP2	-7.95327	0	8.0479
ard	SLP2	-3.4833	0	6.0479
srgA	SLP1	-3.5291	0	6.0479
strB,aph(3'')-,sulII	SLP3	-3.88083	-0.930871	1.8694
psiA	SLP1	-5.11407	0	7.0479
yaeA	SLP2	-6.29729	0	6.0479
mobC	SLP3	-6.92142	0	9.74834
PSLT026	SLP1	-7.15846	0	8.0479
parA	SLP1	-7.492	0	7.0479
repC	SLP1	-7.82372	0	8.63286
rlgA,rlgA,PSLT043	SLP1	-9.24249	0	6.0479
PSLT035	SLP1	-10.0028	0	6.0479
PSLT034	SLP1	1.4709	0	6.0479
trbI	SLP1	-1.11407	0	6.0479
tlpA	SLP1	-2.85103	0	7.0479
sulII	SLP3	-3.78857	-2.2528	2.45437
